# Supplementary material for: Interventions to promote health literacy among working-age populations experiencing socioeconomic disadvantage: systematic review
Source: Front Public Health. 2024 Feb 19;12:1332720. doi: 10.3389/fpubh.2024.1332720 (PMC10909862; doi:10.3389/fpubh.2024.1332720)
Supplement: Supplementary file 1 [file Data_Sheet_1.ZIP]

Archive with 12 entries (12 files):
- Supplementary file 1_ Search strategy.docx
- __MACOSX/._Supplementary file 1_ Search strategy.docx
- Supplementary file 2_Articles included in the review and data extraction table.docx
- __MACOSX/._Supplementary file 2_Articles included in the review and data extraction table.docx
- Supplementary file 3_Albatross_plots and effect sizes.docx
- __MACOSX/._Supplementary file 3_Albatross_plots and effect sizes.docx
- Supplementary file 4_Risk_of_bias.xlsx
- __MACOSX/._Supplementary file 4_Risk_of_bias.xlsx
- Supplementary file 5_Albatross_plots_by RoB.docx
- __MACOSX/._Supplementary file 5_Albatross_plots_by RoB.docx
- Supplementary file 6_Sensitivity analysis.docx
- __MACOSX/._Supplementary file 6_Sensitivity analysis.docx
