# Supplementary material for: Interventions to promote health literacy among working-age populations experiencing socioeconomic disadvantage: systematic review
Source: Front Public Health. 2024 Feb 19;12:1332720. doi: 10.3389/fpubh.2024.1332720 (PMC10909862; doi:10.3389/fpubh.2024.1332720)
Supplement: Supplementary file 1 [file Data_Sheet_1.ZIP › Supplementary file 4_Risk_of_bias.xlsx]

## Sheet: RoB_RCT
Study ID	Randomization process	Deviations from intended interventions	Missing outcome data	Measurement of the outcome	Selection of the reported result	Overall Bias				Randomization process	Deviations from intended interventions	Mising outcome data	Measurement of the outcome	Selection of the reported result	Overall Bias
Au et al. 2017	High	Some concerns	High	High	High	High			Assignment to intervention (the 'intention-to-treat' effect)
Cala Cala et al. 2020	Low	Low	High	Low	Some concerns	High			Total number of study = 28
Campbell et al. 2004	Some concerns	Some concerns	High	High	Some concerns	High			Low risk	42.9	46.4	57.1	71.4	17.9	10.7
Carey et al. 2000	Some concerns	Some concerns	High	High	Some concerns	High			Some concerns	39.3	42.9	14.3	14.3	75	32.1
Fitzgibbon et al. 1996	Low	Some concerns	Low	Some concerns	Some concerns	Some concerns			High risk	17.9	10.7	28.6	14.3	7.1	57.1
Frosch et al. 2011	Low	Low	Low	Some concerns	Some concerns	Some concerns			Adhering to intervention (the 'per-protocol' effect)
García et al. 2015	Some concerns	Low	High	Low	Some concerns	High			Total number of study = 0
Gerber et al. 2005	Low	Some concerns	Low	Some concerns	Some concerns	Some concerns			Low risk
Groessl et al. 2013	Some concerns	Some concerns	High	Some concerns	Some concerns	High			Some concerns
Heisler et al. 2014	Low	Low	Low	Low	Low	Low			High risk
Hughes et al. 2020	Some concerns	High	Some concerns	Low	Some concerns	High
Jay et al. 2009	High	Low	Some concerns	Low	Some concerns	High
Kaur et al. 2019	Some concerns	Low	Low	Low	Some concerns	Some concerns
Kendall et al. 2017	Some concerns	Low	High	Low	Some concerns	High
Kim et al. 2017	Low	Low	Low	Low	Low	Low
Kjøllesdall et al. 2010	Low	Some concerns	Low	Low	Some concerns	Some concerns
Li, Lin et al. 2014	High	Low	Low	Low	Some concerns	High
Jibaja et al. 2000	Serious	Low	Low	Low	Some concerns	Serious
Odom et al. 1996	Low	Low	Low	High	Some concerns	High
Orhan et al. 2021	Some concerns	Low	Low	Low	Low	Some concerns
Sánchez2010	Low	Low	Low	Low	Low	Low
Soto Mas et al. 2015	High	Some concerns	Some concerns	Low	Low	High
Soto Mas et al. 2018	High	Some concerns	Some concerns	Low	Some concerns	High
Tessaro et al. 2007	Some concerns	Some concerns	Low	Low	Some concerns	Some concerns
Tyler et al. 2014	Some concerns	Some concerns	High	Low	High	High
Unger et al. 2012	Low	High	Low	Low	Some concerns	High
Van Servellen et al. 2005	Low	Some concerns	Low	Low	Some concerns	Some concerns
Wilson et al. 2006	Low	High	Low	Low	Some concerns	High

## Sheet: RCT_Figure
Intention-to-treat	Unique ID	Study ID	Experimental	Comparator	Outcome	Weight	D1	D2	D3	D4	D5	Overall
	2	CalaCala2020	NA	NA	NA	1									Low risk
	1	Au2017	NA	NA	NA	1									Some concerns
	3	Campbell2004	NA	NA	NA	1									High risk
	4	Carey2000	NA	NA	NA	1
	5	Fitzgibbon1996	NA	NA	NA	1								D1	Randomisation process
	6	Frosch2011	NA	NA	NA	1								D2	Deviations from the intended interventions
	7	García2015	NA	NA	NA	1								D3	Missing outcome data
	8	Gerber2005	NA	NA	NA	1								D4	Measurement of the outcome
	9	Groessl2013	NA	NA	NA	1								D5	Selection of the reported result
	10	Heisler2014	NA	NA	NA	1
	11	Hughes2020	NA	NA	NA	1
	12	Jay2009	NA	NA	NA	1
	13	Kaur2019	NA	NA	NA	1
	14	Kendall2017	NA	NA	NA	1
	15	Kim2017	NA	NA	NA	1
	16	Kjøllesdal2011	NA	NA	NA	1
	17	Li2014	NA	NA	NA	1
	18	Nyamathi1993	NA	NA	NA	1
	19	Odom1996	NA	NA	NA	1
	20	Orhan2021	NA	NA	NA	1
	21	Sánchez2010	NA	NA	NA	1
	22	Soto Mas2015	NA	NA	NA	1
	23	Soto Mas2018	NA	NA	NA	1
	24	Tessaro2007	NA	NA	NA	1
	25	Tyler2014	NA	NA	NA	1
	26	Unger2013	NA	NA	NA	1
	27	van Servellen2005	NA	NA	NA	1
	28	Wilson2006	NA	NA	NA	1

## Sheet: RoB_Cluster_RCT
Unique ID	Randomization process	Timing of identification or recruitment of participants	Deviations from intended interventions	Mising outcome data	Measurement of the outcome	Selection of the reported result	Overall Bias					Randomization process	Timing of identification or recruitment of participants	Deviations from intended interventions	Mising outcome data	Measurement of the outcome	Selection of the reported result	Overall Bias
Chen et al. 2019	Low	Low	Low	Low	Low	High	High				Assignment to intervention (the 'intention-to-treat' effect)
Havas et al. 2003	Some concerns	Low	Low	Low	Low	Some concerns	Some concerns				Total number of study = 15
Henshaw et al. 2018	Low	Low	Low	Low	Low	Low	Low				Low risk	30.8	92.3	69.2	84.6	84.6	15.4	15.4
Hoddinott et al. 2018	Some concerns	Low	Low	Some concerns	Low	Some concerns	Some concerns				Some concerns	61.5	7.7	23.1	7.7	15.4	69.2	61.5
Hoque et al. 1996	Some concerns	Low	High	Low	Low	Some concerns	High				High risk	7.7	0	7.7	0	0	7.7	23.1
Hughes et al. 2017	Some concerns	Low	Some concerns	Low	Low	Some concerns	Some concerns				Adhering to intervention (the 'per-protocol' effect)
Hughes et al. 2016	Low	Low	Low	Low	Low	Some concerns	Some concerns				Total number of study = 1
Kim et al. 2018	Low	Low	Low	Low	Some concerns	Low	Some concerns				Low risk
Lee et al. 2019	Some concerns	Low	Low	Low	Some concerns	Some concerns	Some concerns				Some concerns
Nguyen et al. 2018	Some concerns	Low	Some concerns	Low	Low	Some concerns	Low				High risk
Patel et al. 2019	Low	Low	Low	Low	Low	Some concerns	Some concerns
Rahman et al. 2008	Some concerns	Low	Low	High	Low	Low	High
Zhu et al. 2014	Low	Low	Low	Low	Low	Some concerns	Some concerns
Bahromov et al. 2011	Some concerns	Low	Low	Low	Low	Some concerns	Some concerns
Berry et al. 2011	High	Some concerns	Some concerns	Low	Low	Some concerns	High
Calderon Mora et al. 2020	Some concerns	Low	Low	Low	Low	Low	Some concerns

## Sheet: Cluster_RCT_Figure
Intention-to-treat	Unique ID	D1a	D1b	D2	D3	D4	D5	Overall
	Chen et al. 2019										Low risk
	Havas et al. 2003										Some concerns
	Henshaw et al. 2018										High risk
	Hoddinott et al. 2018
	Hoque et al. 1996									D1a	Randomisation process
	Hughes et al. 2017									D1b	Timing of identification or recruitment of participants
	Hughes et al. 2016									D2	Deviations from the intended interventions
	Kim et al. 2018									D3	Missing outcome data
	Lee et al. 2019									D4	Measurement of the outcome
	Nguyen et al. 2018									D5	Selection of the reported result
	Patel et al. 2019
	Rahman et al. 2008
	Zhu et al. 2014
	Bahromov et al. 2011
	Berry et al. 2011
	Calderon Mora et al. 2020

## Sheet: RoB_Quasi_exp. & non_randomized
Author and year of publication	Study design	Confounding	Selection of study participants	Classification of interventions	Deviations from intended interventions	Missing outcome data	Measurement of outcome	Selection of reported result	Overall judgement
Amoran et al. 2012	Non-randomized controlled trial	Critical	Low	Low	Low	Low	Low	Low	Serious
Backman et al. 2011	Quasi-experimental	Serious	Low	Low	Low	Low	Low	Low	Serious
Bessems et al. 2020	Quasi-experimental	Moderate	Low	Moderate	Low	Serious	Low	Low	Serious
Bogale et al. 2011	Quasi-experimental	Moderate	Low	Low	Low	Low	Low	Low	Moderate
Bucher et al. 1997	Non-randomized controlled trial	Serious	Critical	Low	Serious	Serious	Low	Low	Critical
Choi 2013	Non-randomized controlled trial	Serious	Low	Low	Low	Low	Moderate	Low	Serious
Choi 2017	Non-randomized controlled trial	Serious	Low	Low	Low	Low	Moderate	Low	Moderate
Cianelli et al. 2012	Quasi-experimental	Moderate	Low	Low	Low	Low	Low	Low	Moderate
Dancy et al. 2000	Non-randomized controlled trial	Serious	Low	Low	Low	Moderate	Low	Low	Serious
Flaskerud et al. 1990	Non-randomized controlled trial	Serious	Moderate	Low	Low	Low	Low	Low	Serious
Gharemani et al. 2019	Quasi-experimental	Serious	Low	Low	Low	Low	Low	Low	Serious
Gittelsohn et al. 2010	Non-randomized controlled trial	Low	Low	Low	Low	Low	Low	Low	Moderate
Gollub et al. 2010	Quasi-experimental	Serious	Low	Low	Low	Low	Low	Low	Serious
Hernandez et al. 2013	Quasi-experimental	Moderate	Low	Low	Low	Moderate	Low	Low	Serious
Hidiroglu et al. 2015	Quasi-experimental	Serious	Low	Low	Low	Low	Low	Low	Moderate
Horodynski et al. 2005	Quasi-experimental	Serious	Low	Low	Low	Serious	Low	Low	Serious
Howard-Pitney et al. 1997	Quasi-experimental	Moderate	Low	Low	Moderate	Moderate	Low	Low	Serious
Jeverlund et al. 2018	Quasi-experimental	Moderate	Moderate	Low	Moderate	Serious	Low	Low	Serious
Kersten et al. 2004	Quasi-experimental	Serious	Low	Low	Low	Moderate	Low	Low	Serious
Kim et al. 2009	Randomized quasi experimental	Moderate	Low	Low	Low	Low	Low	Low	Moderate
Lawrence et al. 2001	Quasi-experimental	Moderate	Low	Low	Low	Low	Moderate	Low	Serious
Lee et al. 2016	Non-randomized controlled trial	Serious	Low	Low	Low	Moderate	Moderate	Low	Serious
Li, Li et al. 2014	Quasi-experimental	Serious	Low	Low	Serious	Serious	Moderate	Low	Serious
LoRe et al. 2019	Quasi-experimental	Low	Low	Low	Serious	Serious	Moderate	Low	Serious
Luque et al. 2016	Quasi-experimental	Moderate	Moderate	Low	Moderate	Moderate	Low	Low	Serious
Monterossa et al. 2013	Quasi-experimental	Moderate	Moderate	Low	Low	Moderate	Low	Low	Moderate
Navarro et al. 2007	Non-randomized controlled trial	Serious	Moderate	Moderate	Serious	Serious	Low	Serious	Serious
Nyamathi et al. 1993	Quasi-experimental	Serious	Moderate	Low	Low	Low	Moderate	Low	Moderate
Nyamathi et al. 1999	Quasi-experimental	Low	Moderate	Low	Moderate	Critical	Low	Low	Critical
Nyamathi et al. 2007	Non-randomized controlled trial	Serious	Low	Low	Moderate	Serious	Moderate	Low	Serious
Pokharel et al. 2019	Non-randomized controlled trial	Moderate	Low	Low	Low	Moderate	Low	Low	Serious
Ratnapradipa et al. 2010	Non-randomized controlled trial	Serious	Low	Low	Low	Low	Low	Low	Serious
Reznik et al. 2004	Non-randomized controlled trial	Serious	Low	Low	Moderate	Moderate	Low	Low	Serious
Sanderson et al. 2015	Non-randomized controlled trial	Serious	Low	Serious	Low	Low	Moderate	Low	Serious
Scheinmann et al. 2009	Quasi-experimental	Low	Low	Low	Low	Low	Moderate	Moderate	Moderate
Schwebel et al. 2009	Quasi-experimental	Low	Low	Low	Serious	Low	Moderate	Low	Moderate
Singh et al. 2017	Quasi-experimental	Low	Low	Low	Serious	Low	Moderate	Low	Moderate
Soto mas et al. 2017	Quasi-experimental	Serious	Serious	Serious	Serious	Low	Low	Low	Serious
Tsai et al. 2018	Quasi-experimental	Moderate	Low	Low	Moderate	Low	Moderate	Low	Moderate
Van Servellen et al. 2003	Quasi-experimental	Serious	Low	Low	Serious	Low	Low	Low	Serious
Wang et al. 2012	Quasi-experimental	Serious	Low	Low	Moderate	Low	Moderate	Low	Serious
Zhang et al. 2013	Quasi-experimental	Serious	Low	Moderate	Serious	Serious	Moderate	Low	Serious
